# Supplementary material for: SNORD15B and SNORA5C: Novel Diagnostic and Prognostic Biomarkers for Colorectal Cancer
Source: Biomed Res Int. 2022 May 9;2022:8260800. doi: 10.1155/2022/8260800 (PMC9110153; doi:10.1155/2022/8260800)
Supplement: Supplementary Materials — See Figures S1-S5 and Table S1-S4 in the supplementary material for comprehensive image analysis. [file 8260800.f1.zip]

Archive with 10 entries (10 files):
- Figure S1 (1).pdf
- Figure S2.pdf
- Figure S3.pdf
- Figure S4.pdf
- Figure S5.pdf
- proofread  supplementary figure S1-S5.docx
- Table S1.docx
- Table S2 (1).docx
- Table S3 (1).docx
- Table S4.docx
